# Supplementary material for: Genomic, Molecular, and Phenotypic Characterization of Arthrobacter sp. OVS8, an Endophytic Bacterium Isolated from and Contributing to the Bioactive Compound Content of the Essential Oil of the Medicinal Plant Origanum vulgare L
Source: Int J Mol Sci. 2023 Mar 2;24(5):4845. doi: 10.3390/ijms24054845 (PMC10002853; doi:10.3390/ijms24054845)
Supplement: Supplementary file 1 [file ijms-24-04845-s001.zip]

Archive with 1 entries (1 files):
- ijms-2230444-supplementary.pdf
